# Supplementary material for: Siblings and Early Childhood Development: Evidence from a Population-Based Cohort in Preschoolers from Shanghai
Source: Int J Environ Res Public Health. 2022 May 9;19(9):5739. doi: 10.3390/ijerph19095739 (PMC9099463; doi:10.3390/ijerph19095739)
Supplement: Supplementary file 1 [file ijerph-19-05739-s001.zip]

Archive with 1 entries (1 files):
- ijerph-1710853-supplementary.pdf
